# Supplementary material for: Bio-Microcapsules of Polybutylene Succinate (PBS) and Isocyanates: Towards Sustainable, Safer, and Efficient Adhesives
Source: Polymers (Basel). 2025 Jan 8;17(2):139. doi: 10.3390/polym17020139 (PMC11768415; doi:10.3390/polym17020139)
Supplement: Supplementary file 1 [file polymers-17-00139-s001.zip]

Archive with 1 entries (1 files):
- polymers-3398699-supplementary.pdf
